# Supplementary material for: Electrospun PCL Filtration Membranes Enhanced with an Electrosprayed Lignin Coating to Control Wettability and Anti-Bacterial Properties
Source: Polymers (Basel). 2024 Mar 1;16(5):674. doi: 10.3390/polym16050674 (PMC10934707; doi:10.3390/polym16050674)
Supplement: Supplementary file 1 [file polymers-16-00674-s001.zip]

Archive with 1 entries (1 files):
- polymers-2864930-supplementary.pdf
